# Supplementary material for: Receptor transfer between immune cells by autoantibody-enhanced, CD32-driven trogocytosis is hijacked by HIV-1 to infect resting CD4 T cells
Source: Cell Rep Med. 2024 Apr 4;5(4):101483. doi: 10.1016/j.xcrm.2024.101483 (PMC11031382; doi:10.1016/j.xcrm.2024.101483)
Supplement: Table S1. gRNA and cloning PCR primer sequences, related to STAR Methods [file mmc2.xlsx]

## Sheet: Table S1
Table S1. [gRNA and cloning PCR primer sequences.], Related to STAR Methods.
PAM: protospacer adjacent motif		for: forward primer; rev: reverse primer
gRNA name	gene target	sequence	PAM	strand
CXCR4_1	CXCR4	GUAGCGGUCCAGACUGAUGA	AGG	-
CXCR4 _5	CXCR4	CUUCCUUGGCCUCUGACUGU	AGG	+
HLA-DR_1	HLA-DRA	AGAAGAACAUGUGAUCAUCC	AGG	+
HLA-DR_2	HLA-DRA	GUCAGGAUUCAGAUAGAACU	CGG	-
HLA-DR_3	HLA-DRA	UAUCUGAAUCCUGACCAAUC	AGG	+
DC-SIGN_1	DC-SIGN (CD209)	CCATAAGTCAGGAACAATCC	AGG	+
DC-SIGN_2	DC-SIGN (CD209)	GTTCCTGACTTATGGAGCTG	GGG	-
DC-SIGN_3	DC-SIGN (CD209)	GGTCCCCAGCTCCATAAGTC	AGG	+
DC-SIGN_4	DC-SIGN (CD209)	TTTTCTTGGCCCAGTGTCCA	AGG	+
CD206_1	CD206	AUUAUAGAUUAAAAAUUGCC	TGG	-
CD206_2	CD206	UGAAGAUCACAAGCGCUGCG	TGG	+
CD206_3	CD206	GCUGCGGUUUGGACGGCACU	GGG	-
CD11a_1	CD11a	GTAGCTCGAGGCCGGCGCTG	AGG	-
CD11a_2	CD11a	TCTCCCCACCGCGCGCCGGG	AGG	+
CD11a_3	CD11a	GGATACCGCGTCCTGCAGGT	CGG	+
CD11b_1	CD11b	tAGCCttGACCttAtGtCAt	GGG	+
CD11b_2	CD11b	CAAGttGAACCCAtGACAtA	AGG	-
CD11b_3	CD11b	GCCCCttGCGttCtCttGGA	AGG	-
CD11b_4	CD11b	AAGGGGCttCGGGCAGAGCG	TGG	+
CD11c_1	CD11c	CCTAGAGAAGTTGCTAAGGC	TGG	-
CD11c_2	CD11c	GGAGCTGACAGCCTTCCGTG	TGG	+
CD11c_3	CD11c	TGGTCCAGTATGCCAACTCC	TGG	+
CD4_1	CD4	CAttCAGCttGGAtGGACCt	GGG	-
CD4_2	CD4	tGACtCAAGAAGAAGCCttt	GGG	+
CD4_3	CD4	tGAtCAGGGGAAAGtttCCt	TGG	-
primer	strand	primer sequence	Restriction site
CD32A_cloning	for	CCTAGAATTCGCCACCATGACTATGGAGACCCAAATGTCTCAG	EcoRI-Kozak
CD32a_cloning-N term	rev	CCTAACCGGTCTCTTGTTATTACTGTTGACATGGTCGTTGGG	AgeI
CD32b_cloning	for	CCTAGAATTCGCCACCATGGGAATCCTGTCATTCTTACCTG	EcoRI-Kozak
CD32b_cloning-N term	rev	CCTAACCGGTCTCTTAATACGGTTCTGGTCATCAGGC	AgeI
SAMHD1 N-term	for	CCTAGAATTCGCCACCATGCAGCGAGCCGATTCCG	EcoRI-Kozak
SAMHD1 N-term	rev	CCTAACCGGTTCCATTGGGTCATCTTTAAAAAGCTGG	AgeI
CD32B mutAsn187Thr	for	CTCCATCCCACAAGCAACCCACAGTCACAGTGGTGATTACCAC
CD32B mutAsn187Thr	rev	GTGGTAATCACCACTGTGACTGTGGGTTGCTTGTGGGATGGAG
CD32B mutAsn180Gly	for	CAAGAAATTTTCCCGTTCGGATCCCGGCTTCTCCATCCCACAAGC
CD32B mutAsn180Gly	rev	GCTTGTGGGATGGAGAAGCCGGGATCCGAACGGGAAAATTTCTTG
CD32B mutAsn106Gly	for	CAGGTTCAAGGCCAACAACGGTGACAGCGGGGAGTACACG
CD32B mutAsn106Gly	rev	CGTGTACTCCCCGCTGTCACCGTTGTTGGCCTTGAACCTG
CD32B mutIle232Gly	for	GTGGCTGTGGTCACTGGGACTGCTGTAGCGGCCATTG
CD32B mutIle232Gly	rev	CAATGGCCGCTACAGCAGTCCCAGTGACCACAGCCAC
delta_cytosolic tail	rev	CCTAACCGGTCCACTTCCGCCTCCCCCGGCCACTACAGCAGCAACAATGG	AgeI
CD32B mutY292F	for	GGCTGAGAACACAATCACCTtTTCACTTCTCATGCACCCG
CD32B mutY292F	rev	CGGGTGCATGAGAAGTGAAaAGGTGATTGTGTTCTCAGCC
CD32A mutY304F	for	GAAACAGCTGACGGCGGCTtCATGACTCTGAACCCCAGG
CD32A mutY304F	rev	CCTGGGGTTCAGAGTCATGAAGCCGCCGTCAGCTGTTTC
CD32A mutY304F	for	GCACCTACTGACGATGATAAAAACATCTtCCTGACTCTTCCTCCCAACGAC
CD32A mutY304F	rev	GTCGTTGGGAGGAAGAGTCAGGaAGATGTTTTTATCATCGTCAGTAGGTGC
CD32A mutAsn97Gly	for	CAGGTTCAAGGCCAACAACGGTGACAGCGGGGAGTACACG
CD32A mutAsn97Gly	rev	CGTGTACTCCCCGCTGTCACCGTTGTTGGCCTTGAACCTG
CD32A mutAsn178Gly	for	CCTTCTCCATCCCACAAGCAGGCCACAGTCACAGTGGTG
CD32A mutAsn178Gly	rev	CACCACTGTGACTGTGGCCTGCTTGTGGGATGGAGAAGG
delta_cytosolic tail CD32A	rev	CCTAACCGGTCCACTTCCGCCTCCCCCCTTTTTCCTGCAGTAGATCAAG	AgeI
CD4-GFP cloning	for	CCTAGAATTCGCCACCATGAACCGGGGAGTC	EcoRI
CD4-GFP cloning	rev	CCTAGTCGACCAAATGGGGCTACATGTCTTC	SalI
CCR5-GFP cloning	rev	CCTAGTCGACACAAGCCCACAGATATTTCCTGCTC	SalI
CCR5_miRFP670 fusion	for	CCTAGCTAGCGCCACCATGGATTATCAAGTGTCAAGTCCAATC	NheI
CCR5-GFP cloning	rev	TACCGTCGACGACAAGCCCACAGATATTTCCTGCTC	SalI
cloning or gp34wt	for	CGCGCTCGAGATGCAGACCTACAGCACCCC	XhoI
cloning of gp34 wt	rev	CGCGGGATCCTCAATGGTGATGGTGATGATGACCGGTACGCGTAGAATCGAGACCGAGGAGAGGGTTAGGGATAGGCTTACCGGACCACTGGCGTTT	BamHI
cloning of gp68 wt	for	CGCGCTCGAGATGTGTTCCGT	XhoI
cloning of gp68 wt	rev	CGCGGGATCCTCAATGGTGATGGTGATGATGACCGGTACGCGTAGAATCGAGACCGAGGAGAGGGTTAGGGATA	BamHI
		GGCTTACCGTCCTCGAACAGCGG
cloning of ICOS-L	for	GCGCCTCGAGATGCGGCTGGGCAGTCCTGGACTG	XhoI
cloning of ICOS-L	rev	GCGCGGATCCTCAATGGTGATGGTGATGATGACCGGTACGCGTAGAATCGAGACCGAGGAGAGGGTTAGGGATAGGCTTACCCGTGGCCGCGTT	BamHI
SAMHD1 N-term	for	CCTAGAATTCGCCACCATGCAGCGAGCCGATTCCG	EcoRI-Kozak
SAMHD1 N-term	rev	CCTAACCGGTTCCATTGGGTCATCTTTAAAAAGCTGG	AgeI
CD32B mutAsn187Thr	for	CTCCATCCCACAAGCAACCCACAGTCACAGTGGTGATTACCAC
CD32B mutAsn187Thr	rev	GTGGTAATCACCACTGTGACTGTGGGTTGCTTGTGGGATGGAG
CD32B mutAsn180Gly	for	CAAGAAATTTTCCCGTTCGGATCCCGGCTTCTCCATCCCACAAGC
CD32B mutAsn180Gly	rev	GCTTGTGGGATGGAGAAGCCGGGATCCGAACGGGAAAATTTCTTG
CD32B mutAsn106Gly	for	CAGGTTCAAGGCCAACAACGGTGACAGCGGGGAGTACACG
CD32B mutAsn106Gly	rev	CGTGTACTCCCCGCTGTCACCGTTGTTGGCCTTGAACCTG
CD32B mutIle232Gly	for	GTGGCTGTGGTCACTGGGACTGCTGTAGCGGCCATTG
CD32B mutIle232Gly	rev	CAATGGCCGCTACAGCAGTCCCAGTGACCACAGCCAC
delta_cytosolic tail	rev	CCTAACCGGTCCACTTCCGCCTCCCCCGGCCACTACAGCAGCAACAATGG	AgeI
CD32B mutY292F	for	GGCTGAGAACACAATCACCTtTTCACTTCTCATGCACCCG
CD32B mutY292F	rev	CGGGTGCATGAGAAGTGAAaAGGTGATTGTGTTCTCAGCC
CD32A mutY304F	for	GAAACAGCTGACGGCGGCTTCATGACTCTGAACCCCAGG
CD32A mutY304F	rev	CCTGGGGTTCAGAGTCATGAAGCCGCCGTCAGCTGTTTC
CD32A mutY304F	for	GCACCTACTGACGATGATAAAAACATCTtCCTGACTCTTCCTCCCAACGAC
